# Supplementary material for: Effects of Alhagi Honey Polysaccharides as Feed Supplement on Intestine Function and Microbiome, Immune Function, and Growth Performance in Chicken
Source: Int J Mol Sci. 2022 Nov 18;23(22):14332. doi: 10.3390/ijms232214332 (PMC9694483; doi:10.3390/ijms232214332)
Supplement: Supplementary file 1 [file ijms-23-14332-s001.zip]

Archive with 1 entries (1 files):
- ijms-2023156-supplementary.pdf
